# Supplementary material for: A three-dimensional multivariate image processing technique for the analysis of FTIR spectroscopic images of multiple tissue sections
Source: BMC Med Imaging. 2006 Oct 3;6:12. doi: 10.1186/1471-2342-6-12 (PMC1592472; doi:10.1186/1471-2342-6-12)
Supplement: Additional File 1 — Proprietary MATLAB® binary format. Program for stitching multiple tissue sections together for use in Cytospec™ spectroscopic software. [file 1471-2342-6-12-S1.m]

%Written 28/4/2003 Corey J Evans- rough and rowdy. 
%Modified 14/4/2006 Keith R Bambery - also rowdy.
% stitches together four 64x64 arrays and reduces them in to a 64x64 array or
% a 128x128  array (uncompressed). Also stitches together four 128x128
% arrays to form a 256x256 array or reduces them to form a 128x128 array.

clear all
clc  
close all
%sets initial directory
cd C:\
% Ask user to indicate the matrix size: default is 64x64 - this is of the
% individual arrays. The program will prompt the user of the final array
% size later in the program. 
prompt={'Image Array Size: X dimension','Image Array Size: Y Dimension','Start(cm-1)','Finish(cm-1)','Stepsize(cm-1)[default: 6cm-1 res.]'};
title= 'Image Array Data Setup';
lines=1;
def = {'64','64','948.975','4000.355','3.858'};
ans=inputdlg(prompt,title,lines,def);
 xarraysize=char(ans(1));
 yarraysize=char(ans(2));
 arrx=str2num(xarraysize);
 arry=str2num(yarraysize);
 min=char(ans(3));
 xlmin=str2num(min);
 max=char(ans(4));
 xlmax=str2num(max);
 step=char(ans(5));
 stepsize=str2num(step);
  
 X=ones(1,10); 

%calculate the min,max, stepsize and number of X points then 
%converts them to Strings to be used in the Info file at the end- the Info file is required when using cytospec
  for i=1:2000
      
      X(i)=stepsize*(i-1)+xlmin;
      ms=numel(X);
      if X(i)>xlmax, break, end
  end
LWN=num2str(xlmin);
VWN=num2str(xlmax);
WVS=num2str(stepsize);
NOD=num2str(ms);
mp=ms;
xrow=mp;
%Set up Display Range. Default is 1500-1400cm-1
D1(1)=1400;
D1(2)=1500;
for j=1:2
    for i=1:xrow
        xcriteria=abs(D1(j)-X(i));
        % Determine the wavenumber position
        if xcriteria<4.0
            DXA(j)=i;
        end
    end
end

% load in the first file: no need to convert the file- use the .dat file straight from STINGRAY
[InFile,InPath]=uigetfile('*.dat', 'Input  dat file');
InputFile=[InPath InFile];
format long

%load the file
B1=ones(arrx,arry,mp);
A1=ones(arrx,arry);
fid = fopen(InputFile,'r');
    hr=waitbar(0,'Reading Data'); 
for k=1:mp
A1= fread(fid,[arrx arry],'float');
B1(:,:,k)=A1(:,:);
waitbar(k/arrx)
end
%Set up image
close(hr)

cut=0;
ty=1.0;
B1(:,:,1)=B1(:,:,2);
B1(arrx,:,:)=B1(arrx-1,:,:);

%while/do loop for shifting image around if required
while ty==1.0
   %Sum together the intensities over the range DXA(1):DXA(2). This helps
   %imagesc create an image map.
 for i=1:arrx
    for j=1:arry
    DD(i,j)=sum(B1(i,j,DXA(1):DXA(2)));
end
end   
imagesc(DD)
% shifts array points at 1, 2 or 4 at a time. Use 0 to stop procedure
hpop=uicontrol('Style','popup','String','1|2|4|0','Position',[20 320 50 100]);
pause
val=get(hpop,'Value');
 if val==1
     cut=1;
CC(:,1:cut,:)=B1(:,1:cut,:);
B1(:,1:arry-(cut),:)=B1(:,cut+1:arry,:);
B1(:,arry-(cut)+1:arry,:)=CC(:,1:cut,:);
 elseif val==2
     cut=2;
CC(:,1:cut,:)=B1(:,1:cut,:);
B1(:,1:arry-(cut),:)=B1(:,cut+1:arry,:);
B1(:,arry-(cut)+1:arry,:)=CC(:,1:cut,:);
 elseif val==3
     cut=4;
CC(:,1:cut,:)=B1(:,1:cut,:);
B1(:,1:arry-(cut),:)=B1(:,cut+1:arry,:);
B1(:,arry-(cut)+1:arry,:)=CC(:,1:cut,:);
 elseif val==4
     ty=2.0;
     cut=0;
 end
close
end
close

% load in the second file: no need to convert the file- use the .dat file straight from STINGRAY
[InFile,InPath]=uigetfile('*.dat', 'Input  dat file');
InputFile=[InPath InFile];
format long

%load the file
B2=ones(arrx,arry,mp);
A2=ones(arrx,arry);
fid = fopen(InputFile,'r');
   hr=waitbar(0,'Reading Data'); 
for k=1:mp
A2= fread(fid,[arrx arry],'float');
B2(:,:,k)=A2(:,:);
waitbar(k/arrx)
end
B2(:,:,1)=B2(:,:,2);
B2(arrx,:,:)=B2(arrx-1,:,:);
cut=0;
ty=1.0;
close(hr)

%while/do loop shifting image around
while ty==1.0
   %Sum together the intensities over the range DXA(1):DXA(2). This helps
   %imagesc create an image map.
 for i=1:arrx
    for j=1:arry
    DD(i,j)=sum(B2(i,j,DXA(1):DXA(2)));
end
end   
imagesc(DD)
% shifts array points at 1, 2 or 4 at a time. Use 0 to stop procedure
hpop=uicontrol('Style','popup','String','1|2|4|0','Position',[20 320 50 100]);
pause
val=get(hpop,'Value');
 if val==1
     cut=1;
CC(:,1:cut,:)=B2(:,1:cut,:);
B2(:,1:arry-(cut),:)=B2(:,cut+1:arry,:);
B2(:,arry-(cut)+1:arry,:)=CC(:,1:cut,:);
 elseif val==2
     cut=2;
CC(:,1:cut,:)=B2(:,1:cut,:);
B2(:,1:arry-(cut),:)=B2(:,cut+1:arry,:);
B2(:,arry-(cut)+1:arry,:)=CC(:,1:cut,:);
 elseif val==3
     cut=4;
CC(:,1:cut,:)=B2(:,1:cut,:);
B2(:,1:arry-(cut),:)=B2(:,cut+1:arry,:);
B2(:,arry-(cut)+1:arry,:)=CC(:,1:cut,:);
 elseif val==4
     ty=2.0;
     cut=0;
 end
close
end
close

% load in the third file: no need to convert the file- use the .dat file straight from STINGRAY
[InFile,InPath]=uigetfile('*.dat', 'Input  dat file');
InputFile=[InPath InFile];
format long

%load the file
B3=ones(arrx,arry,mp);
A3=ones(arrx,arry);
fid = fopen(InputFile,'r');
   hr=waitbar(0,'Reading Data');  
for k=1:mp
A3= fread(fid,[arrx arry],'float');
B3(:,:,k)=A3(:,:);
waitbar(k/arrx)
end
B3(:,:,1)=B3(:,:,2);
B3(arrx,:,:)=B3(arrx-1,:,:);
cut=0;
ty=1.0;
close(hr)

%while/do loop shifting image around
while ty==1.0
   %Sum together the intensities over the range DXA(1):DXA(2). This helps
   %imagesc create an image map.
 for i=1:arrx
    for j=1:arry
    DD(i,j)=sum(B3(i,j,DXA(1):DXA(2)));
end
end   
imagesc(DD)
% shifts array points at 1, 2 or 4 at a time. Use 0 to stop procedure
hpop=uicontrol('Style','popup','String','1|2|4|0','Position',[20 320 50 100]);
pause
val=get(hpop,'Value');
 if val==1
     cut=1;
CC(:,1:cut,:)=B3(:,1:cut,:);
B3(:,1:arry-(cut),:)=B3(:,cut+1:arry,:);
B3(:,arry-(cut)+1:arry,:)=CC(:,1:cut,:);
 elseif val==2
     cut=2;
CC(:,1:cut,:)=B3(:,1:cut,:);
B3(:,1:arry-(cut),:)=B3(:,cut+1:arry,:);
B3(:,arry-(cut)+1:arry,:)=CC(:,1:cut,:);
 elseif val==3
     cut=4;
CC(:,1:cut,:)=B3(:,1:cut,:);
B3(:,1:arry-(cut),:)=B3(:,cut+1:arry,:);
B3(:,arry-(cut)+1:arry,:)=CC(:,1:cut,:);
 elseif val==4
     ty=2.0;
     cut=0;
 end
close
end
close

% load in the forth file: no need to convert the file- use the .dat file straight from STINGRAY
[InFile,InPath]=uigetfile('*.dat', 'Input  dat file');
InputFile=[InPath InFile];
format long

%load the file
B4=ones(arrx,arry,mp);
A4=ones(arrx,arry);
fid = fopen(InputFile,'r');
hr=waitbar(0,'Reading Data');     
for k=1:mp
A4= fread(fid,[arrx arry],'float');
B4(:,:,k)=A4(:,:);
waitbar(k/arrx)
end
B4(:,:,1)=B4(:,:,2);
B4(arrx,:,:)=B4(arrx-1,:,:);
cut=0;
ty=1.0;
close(hr)

%while/do loop shifting image around
while ty==1.0
   %Sum together the intensities over the range DXA(1):DXA(2). This helps
   %imagesc create an image map.
 for i=1:arrx
    for j=1:arry
    DD(i,j)=sum(B4(i,j,DXA(1):DXA(2)));
end
end   
imagesc(DD)
% shifts array points at 1, 2 or 4 at a time. Use 0 to stop procedure
hpop=uicontrol('Style','popup','String','1|2|4|0','Position',[20 320 50 100]);
pause
val=get(hpop,'Value');
 if val==1
     cut=1;
CC(:,1:cut,:)=B4(:,1:cut,:);
B4(:,1:arry-(cut),:)=B4(:,cut+1:arry,:);
B4(:,arry-(cut)+1:arry,:)=CC(:,1:cut,:);
 elseif val==2
     cut=2;
CC(:,1:cut,:)=B4(:,1:cut,:);
B4(:,1:arry-(cut),:)=B4(:,cut+1:arry,:);
B4(:,arry-(cut)+1:arry,:)=CC(:,1:cut,:);
 elseif val==3
     cut=4;
CC(:,1:cut,:)=B4(:,1:cut,:);
B4(:,1:arry-(cut),:)=B4(:,cut+1:arry,:);
B4(:,arry-(cut)+1:arry,:)=CC(:,1:cut,:);
 elseif val==4
     ty=2.0;
     cut=0;
 end
close
end
close

% Set up final array. Reduce array if required using the reducevolume
% function. Prompt user for final size of array.
prompt={'X-dimension','Y-dimension','Compress Array'};
title= 'Final Array Size';
lines=1;
def = {'128','128','no'};
ans67=inputdlg(prompt,title,lines,def);
XSSize=char(ans67(1));
Xsize=str2num(XSSize);
YSSize=char(ans67(2));
Ysize=str2num(YSSize);
Comp=char(ans67(3));
if(Comp(1)=='y')
% compress in to a 64x64 array
        if ((Xsize==64)&(Ysize==64))
    XL1=32;
    XL2=33;
    XL3=64;
        elseif((Xsize==128)&(Ysize==128))
    XL1=64;
    XL2=65;
    XL3=128;
        end
    
BB(:,:,:)=ones(Xsize,Ysize,mp);
RB1=reducevolume(B1,[2,2,1]);
RB2=reducevolume(B2,[2,2,1]);
RB3=reducevolume(B3,[2,2,1]);
RB4=reducevolume(B4,[2,2,1]);
BB(1:XL1,1:XL1,:)=RB1(:,:,:);
BB(1:XL1,XL2:XL3,:)=RB2(:,:,:);
BB(XL2:XL3,XL2:XL3,:)=RB3(:,:,:);
BB(XL2:XL3,1:XL1,:)=RB4(:,:,:);

elseif(Comp(1)=='n')
 BB(:,:,:)=ones(Xsize,Ysize,mp);
 hw=waitbar(0,'Stitching Data');
 % Setup loop for stitching. (1) Four 64x64 arrays. (2) four 128x128
 % arrays.
 BB(1:arrx,1:arry,:)=B1(1:arrx,1:arry,:);
 for i=1:arrx
     for j=1:arry
            BB(i,j+arry,:)=B2(i,j,:);
            BB(arrx+i,arry+j,:)=B3(i,j,:);
            BB(arrx+i,j,:)=B4(i,j,:);
     end
   waitbar(i/arrx)  
 end
 %Calculate final array size
 arrx=Xsize;
 arry=Ysize;
 xarraysize=num2str(arrx);
 yarraysize=num2str(arry);
 %end final array size
 close(hw)
end
% end of stitching procedure.

  
%structure Array "Info" need for cytospec purpose
%Setup Info file
t1='BioRad Stingray';                               
t2=' INS';                                          
t3='BioRad';                                        
t4=' MAN';                                          
t5='  ';                                              
t6=' SRC';                                          
t7='  ';                                              
t8=' BSP';                                          
t9='  ';                                              
t10=' FIL';                                          
t11='  ';                                              
t12=' DET';                                          
t13='  ';                                              
t14=' VEL';                                          
t15='  ';                                              
t16=' LAS';                                          
t17='  ';                                              
t18=' AQM';                                          
t19='  ';                                              
t20=' SNG';                                          
t21=LWN;                                       
t22=' LWN';                                          
t23=VWN;                                      
t24=' VWN';                                          
t25=WVS;                                        
t26=' WVS';                                          
t27=NOD;                                           
t28=' NOD';                                          
t29='  ';                                              
t30=' DAT';                                          
t31='  ';                                              
t32=' TIM';                                          
t33='  ';                                              
t34=' PHC';                                          
t35='  ';                                              
t36=' PHR';                                          
t37='  ';                                              
t38=' PIP';                                          
t39='  ';                                              
t40=' ZFF';                                          
t41='unknown';                                       
t42=' RES';                                          
t43='  ';                                              
t44=' APO';                                          
t45='??';                                            
t46=' APT';                                          
t47='3.25';                                          
t48=' STX';                                          
t49='3.25';                                          
t50=' STY';                                          
t51='absorbance';                                    
t52=' TOS';                                          
t53='step scan mode!';                               
t54=' NOS';                                          
t55=xarraysize;    % Array size                                        
t56=arrx;                                          
t57=yarraysize;   % Array size                                       
t58=arry;                                          
t59='400';                                           
t60=' SZX';                                          
t61='400';                                           
t62=' SZY';                                          
t63='  ';                                              
t64=' SAM';                                          
t65='  ';                                                
t66=' SAF';                                          
t67='  ';                                              
t68=' OPN';                                          
t69='data imported from BioRad Stingray *.spc file'; 
t70=' AS1';                                          
t71='   ';                                             
t72=' AS2';                                          
t73='  ';                                              
t74=' AS3';

t=Strvcat(t1,t2,t3,t4,t5,t6,t7,t8,t9,t10,t11,t12,t13,t14,t15,t16,t17,t18,t19,t20,t21,t22,t23,t24,t25,t26,t27,t28,t29,t30,t31,t32,t33,t34,t35,t36,t37,t38,t39,t40,t41,t42,t43,t44,t45,t46,t47,t48,t49,t50,t51,t52,t53,t54,t55,t56,t57,t58,t59,t60,t61,t62,t63,t64,t65,t66,t67,t68,t69,t70,t71,t72,t73,t74);
st='data imported from BioRad Stingray (*.spc) file, date: 28-Apr-2003, time: 13:23:4';
tt='';

Info(1).File=t;
Info(1).Org=st;
Info(1).Pre=tt;
Info(1).Der=tt;
Info(1).Dec=tt;

% convert BB from a double array to a single array called 'C' - for cytospec to read it
% you need to call this array 'C'

C(:,:,:)=single(BB(:,:,:));

[newfile,newpath]=uiputfile('*.mat','Save file Name');
savefile=[newpath newfile];
save(savefile,'C','Info', '-v6')
%append the 'Info' file on to the file 'C'- for cytospec to work need to have the 'Info' file.
save(savefile,'Info','-append')
