# Supplementary material for: A three-dimensional multivariate image processing technique for the analysis of FTIR spectroscopic images of multiple tissue sections
Source: BMC Med Imaging. 2006 Oct 3;6:12. doi: 10.1186/1471-2342-6-12 (PMC1592472; doi:10.1186/1471-2342-6-12)
Supplement: Additional File 2 — ASCII network file. File containing the 3D image processing program modules and configuration parameters for SCIRun. [file 1471-2342-6-12-S2.net]

# SCIRun Network v1.24.2


set name {Main}
set bbox {17 12 791 745}
set creationDate {Thu Jul 06 2006}
set creationTime {10:37:36}
set runDate {Thu Jul 06 2006}
set runTime {10:38:08}
set notes {}

# Create a SCIRun->Render->Viewer Module
set m1 [addModuleAtPosition "SCIRun" "Render" "Viewer" 233 701]

# Create a Insight->Converters->ImageToNrrd Module
set m2 [addModuleAtPosition "Insight" "Converters" "ImageToNrrd" 17 97]

# Create a Insight->DataIO->ImageReaderFloat2D Module
set m3 [addModuleAtPosition "Insight" "DataIO" "ImageReaderFloat2D" 17 12]

# Create a Teem->Converters->NrrdToField Module
set m4 [addModuleAtPosition "Teem" "Converters" "NrrdToField" 298 335]

# Create a Teem->UnuAtoM->UnuJoin Module
set m5 [addModuleAtPosition "Teem" "UnuAtoM" "UnuJoin" 334 185]

# Create a Insight->Converters->ImageToNrrd Module
set m6 [addModuleAtPosition "Insight" "Converters" "ImageToNrrd" 208 93]

# Create a Insight->DataIO->ImageReaderFloat2D Module
set m7 [addModuleAtPosition "Insight" "DataIO" "ImageReaderFloat2D" 208 13]

# Create a Teem->UnuNtoZ->UnuResample Module
set m8 [addModuleAtPosition "Teem" "UnuNtoZ" "UnuResample" 334 259]

# Create a Insight->DataIO->ImageReaderFloat2D Module
set m9 [addModuleAtPosition "Insight" "DataIO" "ImageReaderFloat2D" 404 13]

# Create a Insight->Converters->ImageToNrrd Module
set m10 [addModuleAtPosition "Insight" "Converters" "ImageToNrrd" 404 96]

# Create a Insight->Converters->ImageToNrrd Module
set m11 [addModuleAtPosition "Insight" "Converters" "ImageToNrrd" 598 96]

# Create a Insight->DataIO->ImageReaderFloat2D Module
set m12 [addModuleAtPosition "Insight" "DataIO" "ImageReaderFloat2D" 598 13]

# Create a SCIRun->FieldsCreate->ClipByFunction Module
set m13 [addModuleAtPosition "SCIRun" "FieldsCreate" "ClipByFunction" 90 531]

# Create a SCIRun->FieldsGeometry->Unstructure Module
set m14 [addModuleAtPosition "SCIRun" "FieldsGeometry" "Unstructure" 268 435]

# Create a SCIRun->FieldsCreate->ClipByFunction Module
set m15 [addModuleAtPosition "SCIRun" "FieldsCreate" "ClipByFunction" 269 532]

# Create a SCIRun->Visualization->ShowField Module
set m16 [addModuleAtPosition "SCIRun" "Visualization" "ShowField" 90 605]

# Create a SCIRun->Visualization->ShowField Module
set m17 [addModuleAtPosition "SCIRun" "Visualization" "ShowField" 269 607]

# Create a SCIRun->FieldsCreate->ClipByFunction Module
set m18 [addModuleAtPosition "SCIRun" "FieldsCreate" "ClipByFunction" 448 531]

# Create a SCIRun->Visualization->ShowField Module
set m19 [addModuleAtPosition "SCIRun" "Visualization" "ShowField" 448 606]

# Create a SCIRun->FieldsCreate->ClipByFunction Module
set m20 [addModuleAtPosition "SCIRun" "FieldsCreate" "ClipByFunction" 626 529]

# Create a SCIRun->Visualization->ShowField Module
set m21 [addModuleAtPosition "SCIRun" "Visualization" "ShowField" 626 607]

# Create a SCIRun->FieldsOther->FieldInfo Module
set m22 [addModuleAtPosition "SCIRun" "FieldsOther" "FieldInfo" 439 435]

# Create the Connections between Modules
set c1 [addConnection $m2 0 $m5 0]
set c2 [addConnection $m3 0 $m2 0]
set c3 [addConnection $m7 0 $m6 0]
set c4 [addConnection $m9 0 $m10 0]
set c5 [addConnection $m12 0 $m11 0]
set c6 [addConnection $m13 0 $m16 0]
set c7 [addConnection $m15 0 $m17 0]
set c8 [addConnection $m18 0 $m19 0]
set c9 [addConnection $m20 0 $m21 0]
set c10 [addConnection $m14 0 $m13 0]
set c11 [addConnection $m14 0 $m15 0]
set c12 [addConnection $m14 0 $m18 0]
set c13 [addConnection $m14 0 $m20 0]
set c14 [addConnection $m16 0 $m1 0]
set c15 [addConnection $m4 0 $m14 0]
set c16 [addConnection $m4 0 $m22 0]
set c17 [addConnection $m5 0 $m8 0]
set c18 [addConnection $m6 0 $m5 1]
set c19 [addConnection $m17 0 $m1 1]
set c20 [addConnection $m10 0 $m5 2]
set c21 [addConnection $m19 0 $m1 2]
set c22 [addConnection $m8 0 $m4 2]
set c23 [addConnection $m11 0 $m5 3]
set c24 [addConnection $m21 0 $m1 3]

$m1 addViewer
set $m1-ViewWindow_0-geometry 1080x862+1400+106

# Set GUI variables for the SCIRun->Render->Viewer Module
set $m1-ViewWindow_0-global-light0 {1}
set $m1-ViewWindow_0-global-light1 {1}
set $m1-ViewWindow_0-global-light2 {0}
set $m1-ViewWindow_0-global-light3 {0}
set $m1-ViewWindow_0-lightColors {{1.0 1.0 1.0} {1.00 1.00 1.00} {1.0 1.0 1.0} {1.0 1.0 1.0}}
set $m1-ViewWindow_0-lightVectors {{ 0 0 1 } {0.688888888889 0.6 0.406733449282} { 0 0 1 } { 0 0 1 }}
set $m1-ViewWindow_0-global-light {1}
set $m1-ViewWindow_0-global-fog {0}
set $m1-ViewWindow_0-global-debug {0}
set $m1-ViewWindow_0-global-clip {1}
set $m1-ViewWindow_0-global-cull {0}
set $m1-ViewWindow_0-global-dl {0}
set $m1-ViewWindow_0-global-type {Gouraud}
set "$m1-ViewWindow_0-Faces (2)" {1}
set "$m1-ViewWindow_0-Faces (1)" {1}
set $m1-ViewWindow_0-view-eyep-x {-750.183159267}
set $m1-ViewWindow_0-view-eyep-y {351.054697571}
set $m1-ViewWindow_0-view-eyep-z {-297.469996136}
set $m1-ViewWindow_0-view-lookat-x {4.50470609029}
set $m1-ViewWindow_0-view-lookat-y {79.4695329086}
set $m1-ViewWindow_0-view-lookat-z {98.4919453961}
set $m1-ViewWindow_0-view-up-x {-0.205705220124}
set $m1-ViewWindow_0-view-up-y {-0.944586996601}
set $m1-ViewWindow_0-view-up-z {-0.2558139329}
set $m1-ViewWindow_0-view-fov {20.0}
set $m1-ViewWindow_0-sr {1}
set $m1-ViewWindow_0-do_stereo {0}
set $m1-ViewWindow_0-ortho-view {0}
set $m1-ViewWindow_0-trackViewWindow0 {0}
set $m1-ViewWindow_0-raxes {1}
set $m1-ViewWindow_0-ambient-scale {1.0}
set $m1-ViewWindow_0-diffuse-scale {1.0}
set $m1-ViewWindow_0-specular-scale {0.4}
set $m1-ViewWindow_0-emission-scale {1.0}
set $m1-ViewWindow_0-shininess-scale {1.0}
set $m1-ViewWindow_0-polygon-offset-factor {1.0}
set $m1-ViewWindow_0-polygon-offset-units {0.0}
set $m1-ViewWindow_0-point-size {1.0}
set $m1-ViewWindow_0-line-width {1.0}
set $m1-ViewWindow_0-sbase {0.4}
set $m1-ViewWindow_0-bgcolor-r {0.0}
set $m1-ViewWindow_0-bgcolor-g {0.0}
set $m1-ViewWindow_0-bgcolor-b {0.0}
set $m1-ViewWindow_0-fogusebg {1}
set $m1-ViewWindow_0-fogcolor-r {0.0}
set $m1-ViewWindow_0-fogcolor-g {0.0}
set $m1-ViewWindow_0-fogcolor-b {1.0}
set $m1-ViewWindow_0-fog-start {0.0}
set $m1-ViewWindow_0-fog-end {0.714265}
set $m1-ViewWindow_0-fog-visibleonly {1}
set $m1-ViewWindow_0-total_frames {7820}
set $m1-ViewWindow_0-inertia_mag {1.0}
set $m1-ViewWindow_0-inertia_x {1.0}
set $m1-ViewWindow_0-inertia_y {0}
set $m1-ViewWindow_0-currentvisual {0}
set $m1-ViewWindow_0-caxes {0}
set $m1-ViewWindow_0-pos {x1_z0}

# Set GUI variables for the Insight->DataIO->ImageReaderFloat2D Module
set $m3-filename {/mnt/win_d/J_Chemometrics_2005/cervical_cluster1a.png}

# Set GUI variables for the Teem->Converters->NrrdToField Module
set $m4-datasets {{Points : (none)} {Connections : (none)} {Data : Unknown} {Original Field : (none)} }

# Set GUI variables for the Teem->UnuAtoM->UnuJoin Module
set $m5-incr-dim {1}
set $m5-dim {2}

# Set GUI variables for the Insight->DataIO->ImageReaderFloat2D Module
set $m7-filename {/mnt/win_d/J_Chemometrics_2005/cervical_cluster2a.png}

# Set GUI variables for the Teem->UnuNtoZ->UnuResample Module
set $m8-resampAxis0 {x4}
set $m8-filtertype {box}
set $m8-dim {3}
set $m8-uis {3}
set $m8-extent {2}

# Set GUI variables for the Insight->DataIO->ImageReaderFloat2D Module
set $m9-filename {/mnt/win_d/J_Chemometrics_2005/cervical_cluster3a.png}

# Set GUI variables for the Insight->DataIO->ImageReaderFloat2D Module
set $m12-filename {/mnt/win_d/J_Chemometrics_2005/cervical_cluster4a.png}

# Set GUI variables for the SCIRun->FieldsCreate->ClipByFunction Module
set $m13-clipmode {allnodes}
set $m13-clipfunction {v > 5000 & v < 22000}

# Set GUI variables for the SCIRun->FieldsCreate->ClipByFunction Module
set $m15-clipmode {allnodes}
set $m15-clipfunction {22000 < v & v < 35000}

# Set GUI variables for the SCIRun->Visualization->ShowField Module
set $m16-nodes-on {0}
set $m16-edges-on {0}
set $m16-faces-usedefcolor {1}
set $m16-has_scalar_data {1}
set $m16-def-color-r {0.59}
set $m16-def-color-g {0.35}
set $m16-def-color-b {0.21}
set $m16-active_tab {Faces}
set $m16-scalars_scale {0.3}

# Set GUI variables for the SCIRun->Visualization->ShowField Module
set $m17-nodes-on {0}
set $m17-edges-on {0}
set $m17-faces-usedefcolor {1}
set $m17-has_scalar_data {1}
set $m17-def-color-r {0.26}
set $m17-def-color-g {0.26}
set $m17-def-color-b {1.0}
set $m17-active_tab {Faces}
set $m17-scalars_scale {0.3}

# Set GUI variables for the SCIRun->FieldsCreate->ClipByFunction Module
set $m18-clipmode {allnodes}
set $m18-clipfunction {35000 < v & v < 44000}

# Set GUI variables for the SCIRun->Visualization->ShowField Module
set $m19-nodes-on {0}
set $m19-edges-on {0}
set $m19-faces-usedefcolor {1}
set $m19-has_scalar_data {1}
set $m19-text-show-data {0}
set $m19-def-color-r {1.0}
set $m19-def-color-g {0.62}
set $m19-def-color-b {0.0}
set $m19-active_tab {Faces}
set $m19-scalars_scale {0.3}

# Set GUI variables for the SCIRun->FieldsCreate->ClipByFunction Module
set $m20-clipmode {allnodes}
set $m20-clipfunction {44000 < v}

# Set GUI variables for the SCIRun->Visualization->ShowField Module
set $m21-nodes-on {0}
set $m21-edges-on {0}
set $m21-faces-usedefcolor {1}
set $m21-has_scalar_data {1}
set $m21-def-color-g {1.0}
set $m21-active_tab {Faces}
set $m21-scalars_scale {0.3}


::netedit scheduleok
